# Supplementary material for: Effects of the Sequence of Empiric Beta-Lactam and Vancomycin Administration on Clinical Outcomes in Patients with Bloodstream Infection: A Systematic Review
Source: J Clin Med. 2026 Jan 27;15(3):1024. doi: 10.3390/jcm15031024 (PMC12898565; doi:10.3390/jcm15031024)
Supplement: Supplementary file 1 [file jcm-15-01024-s001.zip]

Archive with 1 entries (1 files):
- jcm-4040035-supplementary.pdf
